# Supplementary material for: TAO-DFT with the Polarizable Continuum Model
Source: Nanomaterials (Basel). 2023 May 10;13(10):1593. doi: 10.3390/nano13101593 (PMC10222483; doi:10.3390/nano13101593)
Supplement: Supplementary file 1 [file nanomaterials-13-01593-s001.zip]

Archive with 1 entries (1 files):
- nanomaterials-2384954-supplementary.pdf
